# Supplementary material for: Pharmacokinetics and Changes in Lipid Mediator Profiling after Consumption of Specialized Pro-Resolving Lipid-Mediator-Enriched Marine Oil in Healthy Subjects
Source: Int J Mol Sci. 2023 Nov 9;24(22):16143. doi: 10.3390/ijms242216143 (PMC10671020; doi:10.3390/ijms242216143)
Supplement: Supplementary file 1 [file ijms-24-16143-s001.zip]

Archive with 1 entries (1 files):
- ijms-2689304-supplementary.pdf
